# Supplementary material for: An updated phylogeography and population dynamics of porcine circovirus 2 genotypes: are they reaching an equilibrium?
Source: Front Microbiol. 2024 Oct 29;15:1500498. doi: 10.3389/fmicb.2024.1500498 (PMC11554664; doi:10.3389/fmicb.2024.1500498)
Supplement: Supplementary file 1 [file Data_Sheet_1.ZIP]

Archive with 6 entries (6 files):
- Supplementary figure 1.pdf
- Supplementary figure 2.png
- Supplementary figure 3.pdf
- Supplementary figure 4.pdf
- Supplementary figure 5.png
- SupplementaryTable1.xlsx
